# Supplementary material for: Computational model of flower pattern evolution predicts spontaneous emergence of boundary cell types across the petal epidermis
Source: Development. 2026 Jun 22;153(12):dev205745. doi: 10.1242/dev.205745 (PMC13354956; doi:10.1242/dev.205745)
Supplement: Table S3. Differential gene expression analysis between proximal and boundary regions of Stage 2 H. trionum petal primordia. [file develop-153-205745-TableS3.xlsx]

## Sheet: Supplementary Table 3
Supplementary Table 3 - Differential gene expression analysis between proximal and boundary regions of stage 2 H. trionum petal primordia. Data related to Fig 5B.
Transcript	baseMean	log2FoldChange	lfcSE	stat	pvalue	padj	Proximal_Sample1	Proximal_Sample2	Proximal_Sample3	Proximal_Sample4	Proximal_Sample5	Boundary_Sample1	Boundary_Sample2	Boundary_Sample3	Boundary_Sample4	Boundary_Sample5	Automated Annotation
EDWA@DN22269_c0_g1_i2	1501.55	1.11364	0.0858084	12.9782	1.62589e-38	2.26346e-36	882.5	884.21	1063.34	989.088	924.38	1751.62	2114.58	2378.86	2164.67	1862.25	EOY30574	TCM_037734	Myo-inositol oxygenase 2 isoform 2
EDWA@DN4484_c0_g1_i1	47646.3	1.29056	0.103532	12.4653	1.15e-35	1.4e-33	31637.1	27883.3	25875.7	25038	27822.6	75565	78613.1	59044.2	74454.1	50529.9
EDWA@DN14335_c0_g3_i1	181.476	1.25399	0.117957	10.6309	2.1397e-26	1.39229e-24	95.0797	129.166	100.94	110.943	99.1554	256.053	238.819	276.664	266.887	241.048	EOX97550	TCM_006540	RS-norcoclaurine 6-O-methyltransferase
EDWA@DN1975_c0_g1_i1	1263.38	1.23956	0.122835	10.0912	6.04002e-24	3.36541e-22	875.938	695.254	868.194	547.289	773.464	1651.19	1921.19	1800.1	1384.02	2117.15	EOY16363	TCM_035165	Beta-galactosidase
EDWA@DN20571_c0_g1_i1	105.056	1.31778	0.162664	8.10128	5.43848e-16	1.6493e-14	39.996	58.8874	58.4665	75.468	66.4916	161.794	138.484	134.455	172.288	144.233
EDWA@DN26357_c0_g1_i4	138.841	1.48387	0.194607	7.62493	2.44172e-14	6.42116e-13	46.1071	107.327	74.4172	64.9475	70.9743	232.516	239.872	185.188	226.2	140.863	EOY30843	TCM_037915	Sulfate transporter 3	5 isoform 1
EDWA@DN19662_c0_g2_i1	96.5342	1.0942	0.15242	7.17886	7.02956e-13	1.60796e-11	62.9711	52.2386	70.8647	65.9244	56.3097	133.934	109.341	135.459	138.366	139.933	EOY04943	TCM_020085	ENTH/VHS family protein	putative isoform 1
EDWA@DN7042_c0_g1_i1	91.7983	1.2165	0.171625	7.08814	1.35931e-12	3.01808e-11	34.5311	61.9476	64.0059	49.8495	64.5679	147.764	126.193	115.751	132.132	121.241
EDWA@DN21365_c0_g2_i3	24.4358	2.30518	0.378746	6.08635	1.15517e-09	1.87526e-08	5.83714	3.80397	14.1562	10.5801	6.13693	62.146	44.5055	34.8485	36.1303	26.2132
EDWA@DN12929_c0_g1_i1	32.8161	1.63175	0.299119	5.4552	4.89183e-08	6.54219e-07	12.6553	12.3565	24.008	7.61749	23.0746	59.002	52.2889	54.2976	44.6242	38.2367
EDWA@DN14960_c0_g1_i5	37.4925	1.35366	0.2627	5.15288	2.56511e-07	3.11929e-06	38.1059	17.0943	18.5804	14.3714	18.6166	61.0551	51.8679	50.4391	51.2965	53.4983
EDWA@DN18412_c2_g1_i1	59.5607	1.17137	0.235639	4.97105	6.6591e-07	7.64965e-06	42.3492	57.9372	23.0298	24.8446	35.7383	82.5023	81.3876	69.2652	79.5997	98.9538	EOY10020	TCM_025391	Beta-amylase 6
EDWA@DN17680_c0_g1_i2	76.3318	1.0089	0.204358	4.93691	7.93696e-07	8.99763e-06	36.375	45.6144	58.3692	52.8554	58.7728	93.2075	137.262	107.715	103.757	69.3906	EOY18251	TCM_042836	Uncharacterized protein
EDWA@DN73412_c0_g1_i1	32.6121	1.77466	0.360739	4.91951	8.676e-07	9.76336e-06	17.3641	17.1481	20.385	12.5035	6.21338	39.6459	44.3647	34.8127	97.3172	36.3665
EDWA@DN31834_c0_g1_i1	27.8697	1.38173	0.30121	4.58728	4.49066e-06	4.50459e-05	21.3605	12.3461	18.5756	5.75223	19.7688	41.7713	36.8148	39.0806	37.4158	45.8116
EDWA@DN17371_c0_g1_i5	33.6772	1.09228	0.26261	4.1593	3.19218e-05	0.000276414	22.7759	27.5418	27.441	13.3985	16.3761	38.5655	43.958	44.342	56.4303	45.9424	EOY06086	TCM_020920	Phosphatase 2C family protein	putative
EDWA@DN30885_c0_g1_i1	15.7512	1.74022	0.418847	4.15478	3.25602e-05	0.000281662	4.77518	12.3458	6.19441	6.7038	5.84195	22.4945	38.0881	28.8414	17.7803	14.4462	EOY14429	TCM_033818	Basic helix-loop-helix DNA-binding superfamily protein
EDWA@DN17078_c0_g1_i3	16.3321	1.82907	0.445498	4.10568	4.03135e-05	0.000341083	12.0254	11.3969	6.19772	5.73921	0.955459	38.568	19.6995	24.7703	15.8672	28.1014
EDWA@DN11217_c0_g1_i5	9.42391	2.40241	0.59254	4.05443	5.02569e-05	0.000417384	5.75719	1.90628	5.33239	0.959313	1.04096	25.7007	18.1863	17.4119	7.77266	10.1715	EOY14990	TCM_034201	SAUR family protein
EDWA@DN13422_c0_g1_i4	3.26806	5.17106	1.35022	3.82978	0.000128258	0.000975081	0	0	0	0	0	2.14296	10.4709	4.13655	15.9302	0	EOX94400	TCM_003986	Kinase family protein isoform 6
EDWA@DN6285_c0_g2_i1	17.5527	1.66216	0.434271	3.82748	0.000129463	0.000982649	14.4626	1.89953	7.0842	14.3428	4.75008	22.499	41.767	26.8506	18.8649	23.0066	EOY29723	TCM_037174	Major facilitator superfamily protein
EDWA@DN19379_c0_g1_i1	33.0377	1.30204	0.34965	3.72385	0.000196209	0.00143271	14.5342	11.3975	25.6887	8.59859	34.7095	24.6439	58.1654	50.6701	50.772	51.1974	EOX92273	TCM_001243	Cytochrome P450	family 78	subfamily A	polypeptide 7
EDWA@DN50421_c0_g1_i1	4.19402	3.7318	1.03669	3.59971	0.00031857	0.00223137	0	0	0.886969	0.96098	1.03773	3.21488	6.82307	5.12017	14.5896	9.30679
EDWA@DN2406_c0_g1_i7	8.09479	2.0333	0.570942	3.56132	0.000369001	0.00254569	3.45918	3.79529	2.66266	4.75329	1.04922	19.3278	18.1663	10.243	10.6762	6.81498
EDWA@DN72147_c0_g1_i1	3.6357	4.08494	1.15793	3.5278	0.000419025	0.00284948	0	0.949927	0	0.960128	0	9.64122	3.43937	4.1073	14.7181	2.54095
EDWA@DN21003_c0_g1_i1	10.4	2.04379	0.60207	3.39461	0.00068727	0.00440723	0	13.309	1.769	1.92282	3.05256	15.002	17.1391	10.2544	19.5559	21.9949
EDWA@DN22818_c0_g1_i1	3.19435	3.86826	1.15251	3.35639	0.000789672	0.0049909	1.17745	0	0	0	1.00577	11.7848	3.43747	5.13306	6.86459	2.54038
EDWA@DN21050_c0_g2_i1	6.98538	1.88016	0.577257	3.25706	0.00112574	0.00680684	2.34031	1.90134	1.76908	4.80709	4.07329	8.57224	15.9938	9.22853	12.709	8.45913
EDWA@DN21047_c0_g1_i3	2.06569	4.49525	1.40324	3.20349	0.00135774	0.00803157	0	0	0	0	0	2.1427	4.5754	5.12927	8.80955	0	EOY08218	TCM_022560	Centroradialis
EDWA@DN8847_c0_g1_i3	7.17608	1.93592	0.605395	3.19778	0.00138492	0.00817689	3.45951	1.90511	2.66431	4.80026	2.07868	16.0725	3.41077	16.3879	11.6651	9.31665	EOY23716	TCM_015522	Caffeic acid 3-O-methyltransferase 1
EDWA@DN4235_c0_g1_i6	13.7678	1.90388	0.596844	3.18991	0.00142316	0.00837213	7.15718	1.89936	13.2731	2.87346	3.90228	19.2809	17.3054	13.3879	5.9243	52.6745	EOY29379	TCM_036937	Kinase superfamily protein
EDWA@DN60688_c0_g1_i1	4.46896	2.70517	0.856004	3.16023	0.00157644	0.00914991	2.30648	0.948296	1.77504	0.950037	0	2.14892	13.6286	4.0978	7.76007	11.0744
EDWA@DN16108_c0_g1_i11	2.04159	4.4759	1.44965	3.08756	0.00201806	0.0113549	0	0	0	0	0	3.21483	10.2578	1.0246	0	5.91874	EOY14870	TCM_034120	Cytokinin oxidase 5
EDWA@DN11624_c0_g1_i7	24.0136	1.24564	0.408152	3.0519	0.00227399	0.0126373	23.2561	4.75791	9.73965	17.3163	16.4678	54.6606	46.7097	16.3902	26.3176	24.5202
EDWA@DN49731_c0_g1_i1	3.64587	3.06675	1.06413	2.88194	0.00395234	0.0204144	0	0	1.7697	0.962119	1.02401	9.64223	5.70413	1.02492	14.6405	1.6911
EDWA@DN11217_c0_g1_i3	10.4585	1.63294	0.570209	2.86376	0.00418643	0.0214418	7.09631	1.89966	9.72883	4.7972	1.99213	13.9244	5.74224	33.9115	12.7775	12.7149
EDWA@DN64955_c0_g1_i1	3.37685	2.87585	1.0069	2.85615	0.00428808	0.0218788	2.30207	0	0.88897	0	1.04142	2.1415	9.09502	2.04869	7.77247	8.47837
EDWA@DN36056_c0_g1_i2	4.48811	2.48415	0.870277	2.85444	0.00431128	0.0219685	0	0.949749	0	3.82587	1.90882	14.9988	3.47719	11.3544	4.95965	3.40664	EOY13264	TCM_047066	Peptide-N4-(N-acetyl-beta-glucosaminyl)asparagine amidase A protein	putative
EDWA@DN4828_c0_g2_i4	4.72169	5.69432	2.01148	2.83091	0.00464154	0.0234341	0	0	0	0	0	3.21436	1.14022	0	23.4139	19.4485	EOX91137	TCM_000418	Sugar transporter	putative
EDWA@DN508_c0_g1_i4	28.4408	8.29136	3.02742	2.73876	0.00616721	0.0298037	0	0	0	0	0	33.206	85.3858	165.816	0	0	EOY15111	TCM_034281	Alba DNA/RNA-binding protein
EDWA@DN14752_c0_g1_i3	9.70499	1.42439	0.524915	2.71356	0.00665639	0.0318203	11.4988	4.76047	4.44882	0.956869	5.22165	16.0565	9.09671	9.21654	14.5462	21.2473	EOX93773	TCM_002693	Stomagen
EDWA@DN31711_c0_g1_i1	3.61396	2.3443	0.883059	2.65475	0.00793665	0.0368661	1.15017	2.85798	0	1.91478	0	10.7063	4.54705	3.07277	6.79545	5.09505	EOY13258	TCM_031775	D-mannose binding lectin protein with Apple-like carbohydrate-binding domain	putative
EDWA@DN22346_c0_g1_i1	5.39139	1.92954	0.736072	2.6214	0.00875699	0.0400189	5.74821	1.90204	1.7789	0	2.09385	2.14268	10.2387	12.2912	5.81909	11.8992
EDWA@DN23415_c0_g2_i1	1.7255	3.56725	1.37242	2.59924	0.00934298	0.0422483	0	0	0	0	1.04982	0	6.81429	3.07335	2.91003	3.4075
EDWA@DN49413_c0_g1_i1	3.54566	2.32616	0.896456	2.59484	0.00946352	0.0426823	0	1.90368	0.885625	0	3.09069	4.28695	2.27774	8.19455	9.74454	5.07277
EDWA@DN17077_c0_g4_i1	6.26702	1.70149	0.668055	2.54693	0.0108674	0.0478909	2.30207	8.57736	1.77794	0.958644	1.04142	11.7783	4.54751	14.3408	9.71559	7.63053
EDWA@DN52205_c0_g1_i1	5.96302	1.6287	0.65048	2.50385	0.0122851	0.0528187	0	3.80547	4.42569	2.88657	3.08393	10.7165	14.8149	4.09846	10.7253	5.07337	EOX98718	TCM_007415	HXXXD-type acyl-transferase family protein	putative
EDWA@DN42713_c0_g1_i1	1.57807	3.47206	1.38758	2.50225	0.0123408	0.0530011	0	0	0.888292	0	0	1.07312	1.13587	1.02412	4.85249	6.80676	EOY12731	TCM_031257	S-locus lectin protein kinase family protein	putative
EDWA@DN42360_c0_g2_i1	2.82057	2.59647	1.03771	2.50211	0.0123456	0.0530153	0	0.951581	0	0	3.0877	8.57421	3.41779	3.07316	4.87364	4.22762
EDWA@DN52226_c0_g1_i1	6.62671	1.55906	0.630722	2.47187	0.0134409	0.0568293	4.67529	1.90164	4.4232	3.84666	2.04079	10.7157	2.28363	9.2269	19.5417	7.61157
EDWA@DN41628_c0_g1_i1	2.2121	3.32284	1.34868	2.46377	0.0137484	0.0578584	1.15317	0.952554	0	0	0	1.0715	0	3.07274	4.86046	11.0106	EOY29341	TCM_036911	Actin-binding FH2 protein isoform 3
EDWA@DN37546_c0_g3_i1	13.4145	1.19488	0.498472	2.39709	0.0165258	0.0672134	9.62886	4.74876	3.54177	4.78198	18.1123	31.0692	23.187	9.29109	17.8592	11.9248	EOY29752	TCM_037197	F-box/LRR-repeat protein 2	putative
EDWA@DN12810_c1_g1_i1	2.09787	3.22297	1.35335	2.38147	0.0172436	0.0695419	0	0	0.884467	0	0.993739	4.28413	5.74546	8.223	0	0.84787	EOX94461	TCM_004046	Myb domain protein 13	putative
EDWA@DN29636_c0_g1_i1	13.7438	1.21111	0.511192	2.36918	0.0178274	0.0714422	10.8036	2.84919	11.5086	10.525	5.75917	14.9981	21.9957	13.4108	39.6299	5.95786	EOY34563	TCM_042191	Tetratricopeptide repeat (TPR)-containing protein
EDWA@DN19766_c0_g1_i1	1.23466	3.74806	1.58905	2.35867	0.0183404	0.0731419	0	0	0	0	0	0	3.41029	6.14554	1.94156	0.849175	EOX99055	TCM_007675	GRAM domain-containing protein / ABA-responsive protein-related
EDWA@DN999_c0_g1_i15	11.7582	7.02108	2.98006	2.35602	0.0184721	0.073598	0	0	0	0	0	56.7809	0	0	50.5819	10.2192	EOY00329	TCM_010177	ARG1-like 1
EDWA@DN59295_c0_g1_i1	1.54404	3.39751	1.44931	2.34423	0.0190666	0.0754607	0	0.952748	0	0	0	6.42853	4.54869	0	0.972862	2.53753	EOY01271	TCM_011216	ENTH/VHS/GAT family protein	putative
EDWA@DN35033_c0_g1_i1	1.94886	3.11965	1.3452	2.3191	0.0203898	0.0797953	0	0	0	1.90217	0	0	3.40748	4.09678	5.82465	4.25754
EDWA@DN6967_c0_g1_i5	8.25721	1.22913	0.530206	2.31821	0.020438	0.0799573	3.48259	3.80754	6.20037	4.81137	6.18886	17.148	17.0782	4.09702	8.76649	10.9917
EDWA@DN32553_c0_g1_i2	12.8726	1.38707	0.603776	2.29732	0.0216003	0.0835638	9.61604	6.64818	7.96824	0.956605	10.5222	6.42793	19.6947	43.3428	3.96585	19.5833	EOX94628	TCM_004263	Beige/BEACH domain	WD domain	G-beta repeat protein
EDWA@DN28320_c0_g1_i2	3.12105	2.51637	1.10544	2.27636	0.0228245	0.0875062	0	0	4.43406	0	0	7.50126	1.13726	4.09579	3.89118	10.151	EOY30989	TCM_038029	Ran BP2/NZF zinc finger-like superfamily protein
EDWA@DN28277_c0_g1_i2	2.08374	3.20676	1.41905	2.2598	0.0238339	0.0906498	2.30612	0	0	0	0	1.07377	0	6.14577	1.94112	9.3706
EDWA@DN61235_c0_g1_i1	1.72924	2.89672	1.28925	2.24682	0.0246514	0.0931402	0	0	0	0	2.07926	4.2855	2.27398	3.07276	3.88677	1.69414
EDWA@DN39372_c0_g1_i1	1.9851	3.11784	1.38837	2.24568	0.0247244	0.0933408	0	0.951444	0	0	1.04725	0	11.3718	1.02425	2.90723	2.54906
EDWA@DN68462_c0_g1_i1	1.8941	3.05358	1.3633	2.23985	0.0251005	0.0944189	0	0.94975	0	0	0.99219	1.07107	6.89691	4.11214	4.91898	0
EDWA@DN39289_c0_g1_i1	10.6705	1.31185	0.594384	2.20707	0.0273095	0.100836	0	3.8072	8.85692	14.4333	3.0927	8.57479	21.6345	14.3398	24.3563	7.60958	EOY10179	TCM_025548	PLATZ transcription factor family protein isoform 1
EDWA@DN40039_c0_g1_i1	4.75029	1.63535	0.744595	2.1963	0.0280706	0.103014	0	3.80269	1.76908	5.76851	0	9.64377	7.99691	6.15235	3.91046	8.45913	EOY01246	TCM_011188	NAD(P)-linked oxidoreductase superfamily protein	putative
EDWA@DN22112_c0_g1_i1	2.93745	2.29508	1.04817	2.18962	0.0285519	0.104402	2.34516	0.950328	1.76878	0	0	1.07139	8.00417	4.10282	0.978517	10.1533	EOY06844	TCM_021446	Calcium-dependent lipid-binding family protein isoform 1
EDWA@DN32496_c0_g1_i2	3.73634	1.67319	0.767667	2.17958	0.0292886	0.106526	2.36019	1.89977	1.76883	2.87996	0	4.28475	9.17681	5.13553	3.92702	5.93052
EDWA@DN55453_c0_g1_i1	4.5617	1.63071	0.752776	2.16626	0.0302911	0.109518	4.66432	1.90242	0.884933	1.92446	2.04895	7.50036	1.14063	5.12395	13.6625	6.76442
EDWA@DN21937_c0_g1_i2	4.07714	1.64918	0.763781	2.15923	0.0308326	0.110849	2.30035	0.95266	2.66774	2.87217	1.04316	5.35316	3.41029	13.3153	2.91234	5.94422	EOY11158	TCM_026422	ARM repeat superfamily protein
EDWA@DN23371_c0_g1_i1	2.74924	2.23712	1.03642	2.1585	0.030889	0.110987	0	2.8503	0.888292	0.951895	0	5.36561	1.13587	3.07237	10.6755	2.55253	EOY00964	TCM_010868	Homeobox-leucine zipper protein HOX3
EDWA@DN19669_c0_g1_i7	2.5443	2.39209	1.11238	2.15042	0.0315217	0.112701	1.16836	1.9018	0	0	1.0212	7.50081	9.13232	2.05027	0.976881	1.69135
EDWA@DN19020_c0_g2_i1	4.80266	1.44955	0.694515	2.08714	0.0368755	0.127243	2.34283	2.85148	0.884496	2.88395	4.06528	8.57224	2.28592	9.22977	3.91239	10.9983
EDWA@DN48023_c0_g1_i1	2.74209	1.8751	0.900874	2.08142	0.0373954	0.128632	1.1496	1.90427	0.889719	1.91363	0	3.21089	4.54838	4.0961	2.90866	6.79965	EOY15971	TCM_034881	C2H2 and C2HC zinc fingers superfamily protein
EDWA@DN39211_c0_g1_i1	5.08308	1.55576	0.752774	2.0667	0.0387621	0.132372	2.38162	4.74841	0	0	5.87893	7.49799	3.45786	8.23496	11.8377	6.79343	EOY34563	TCM_042191	Tetratricopeptide repeat (TPR)-containing protein
EDWA@DN34913_c0_g1_i1	2.9692	1.99147	0.974791	2.04297	0.0410554	0.138231	0	1.90263	0	0	4.10308	7.50017	3.42066	3.07399	2.92673	6.76469	EOX90903	TCM_000245	Serine carboxypeptidase S28 family protein
EDWA@DN1288_c0_g1_i3	6.54763	6.17815	3.03154	2.03796	0.0415544	0.139541	0	0	0	0	0	16.0704	0	0	0	49.4059	EOY07520	TCM_021932	Myb-like HTH transcriptional regulator family protein isoform 1
EDWA@DN38605_c0_g1_i1	1.68825	2.86133	1.40431	2.03754	0.0415964	0.139642	0	0.950672	0	0.961418	0	2.14306	6.85449	5.12696	0	0.845913	EOY17779	TCM_042498	Phosphoinositide-specific phospholipase C family protein
EDWA@DN60844_c0_g1_i1	2.21443	2.60673	1.27982	2.03679	0.0416711	0.139833	2.30173	0	0	0.951543	0	8.58754	2.27268	5.12007	2.91074	0
EDWA@DN13854_c0_g2_i1	1.24553	3.06025	1.50944	2.0274	0.0426212	0.142177	0	0	0	0.957389	0	4.28126	4.54728	0	0.970532	1.69887
EDWA@DN16293_c0_g1_i5	2.858	4.34575	2.17262	2.00024	0.0454744	0.14948	1.21391	0	0	0	0	1.07151	0	10.347	15.9476	0	EOY17220	TCM_036375	ATP-binding casette family G25
EDWA@DN54473_c0_g1_i1	4.51578	1.35461	0.677917	1.9982	0.045695	0.149988	2.37107	1.89948	4.42256	2.8767	0.990661	8.56871	5.74937	9.2538	3.93651	5.08893
EDWA@DN46160_c0_g1_i1	3.91662	1.51304	0.759668	1.99171	0.046403	0.151811	4.66263	0.951228	2.65497	0.96228	1.02513	4.28543	10.2638	5.12395	5.85449	3.38231	EOY27680	TCM_029468	Nine-cis-epoxycarotenoid dioxygenase 5
EDWA@DN26022_c0_g1_i6	4.43651	1.84282	0.936395	1.96799	0.0490689	0.158436	2.38507	0	5.30913	0	1.95256	0	5.76761	7.20832	15.7958	5.94664
EDWA@DN35473_c0_g1_i1	6.02562	1.20756	0.615311	1.96253	0.0497013	0.159894	7.03088	3.80167	2.65346	0.961303	4.06262	4.28596	10.2882	11.2821	4.89122	10.9987
EDWA@DN46504_c0_g1_i1	2.4775	1.9988	1.02999	1.94061	0.052306	0.166267	1.15985	1.90422	0.885949	0	1.03281	4.28714	5.69146	0	3.89486	5.9187	EOY07842	TCM_022167	Laccase 11	putative
EDWA@DN25274_c1_g1_i1	4.09881	1.56648	0.807301	1.9404	0.0523317	0.166304	6.96518	0	1.77153	0.962274	1.03148	8.57401	3.41564	4.09702	4.87027	9.30065	EOY23570	TCM_015423	IQ-domain 21	putative isoform 1
EDWA@DN37809_c0_g1_i1	0.928056	3.3351	1.72281	1.93585	0.0528857	0.167587	0	0	0	0	0	5.35262	1.13671	0	1.94302	0.848212
EDWA@DN72176_c0_g1_i1	4.12506	1.61517	0.834368	1.9358	0.0528924	0.167594	4.60346	0.950375	0	3.80617	1.04923	9.66099	2.27268	4.09606	2.91074	11.9009
EDWA@DN65112_c0_g1_i1	1.95453	2.44399	1.28151	1.90712	0.0565046	0.176	1.15947	0	0.886094	0	1.03305	2.14354	3.41446	9.21754	0	1.69118
EDWA@DN64484_c0_g1_i1	1.11366	3.58585	1.88843	1.89886	0.0575832	0.178375	0	0	0	0	0	1.0703	9.09677	0	0.969555	0
EDWA@DN41641_c0_g1_i1	1.86772	2.36796	1.25688	1.884	0.0595643	0.182902	1.15048	0.950449	0	0.952108	0	4.29124	2.27394	6.14932	2.90968	0
EDWA@DN24516_c0_g1_i1	4.20383	1.89148	1.0053	1.88151	0.0599031	0.183642	3.57243	0	4.42391	0.958096	0	10.7114	3.45786	4.11748	14.7971	0	EOY14417	TCM_033806	Subtilisin-like serine protease 2	putative
EDWA@DN10724_c1_g1_i9	4.9867	1.3742	0.731376	1.87892	0.0602555	0.184371	2.39967	2.84918	0	2.87068	5.76606	3.21386	9.25898	14.4406	3.96199	5.10606
EDWA@DN69430_c0_g1_i1	2.42615	1.91874	1.02624	1.86967	0.0615294	0.187432	2.34598	1.90061	0	0.961104	0	6.42818	2.2873	5.12884	0.978683	4.23081
EDWA@DN69282_c0_g1_i1	1.80519	2.36688	1.28785	1.83785	0.066084	0.197524	0	1.90427	0	0.956817	0	5.35148	3.41129	0	3.87822	2.54987	EOY08571	TCM_023150	Uncharacterized protein
EDWA@DN31446_c0_g1_i1	0.939181	3.35191	1.83576	1.82589	0.0678662	0.201245	0	0	0	0	0	0	3.40902	3.07204	2.91074	0
EDWA@DN18435_c0_g1_i3	0.809723	3.14228	1.73265	1.81357	0.069744	0.205362	0	0	0	0	0	3.2121	1.13724	2.04841	0	1.69948	EOX98112	TCM_006946	Basic-leucine zipper transcription factor family protein isoform 1
EDWA@DN2651_c0_g1_i1	4.05472	5.48704	3.03484	1.80802	0.0706038	0.20714	0	0	0	0	0	0	0	32.0236	0	8.52361	EOY33382	TCM_041358	OTU-like cysteine protease family protein
EDWA@DN34932_c0_g1_i1	1.66311	2.81155	1.57848	1.78118	0.0748827	0.216565	2.30078	0	0	0	0	7.51042	0	5.12032	0	1.69959
EDWA@DN44740_c0_g1_i1	1.0464	2.76115	1.56497	1.76435	0.0776725	0.222807	1.14965	0	0	0	0	2.14222	1.13799	4.09563	1.93854	0	EOY32777	TCM_040799	BZIP domain class transcription factor
EDWA@DN23182_c0_g3_i1	0.912795	3.31771	1.89222	1.75335	0.0795428	0.226827	0	0	0	0	0	5.36561	0	0	2.91149	0.850844
EDWA@DN7074_c0_g1_i5	1.07126	3.55872	2.04733	1.73822	0.0821721	0.232249	0	0	0	0	0	0	8.15136	0	0	2.56121	EOY05366	TCM_020383	Ankyrin repeat-containing protein isoform 1
EDWA@DN41541_c0_g1_i1	2.60141	1.76341	1.02092	1.72728	0.084118	0.236339	1.15324	0.948296	0	2.85011	1.04982	1.07446	1.13572	8.19561	1.94002	7.66687	EOX94836	TCM_004452	Reduced epidermal fluorescence 4	putative isoform 1
EDWA@DN27267_c0_g2_i1	5.48814	1.21967	0.707977	1.72276	0.0849325	0.238129	8.44928	0	0.885617	5.73568	1.89266	6.42848	4.6446	11.3645	6.95589	8.52464	EOY16667	TCM_035500	Plant U-box 29	putative
EDWA@DN49693_c0_g1_i1	6.73093	1.00843	0.587133	1.71756	0.0858778	0.240062	2.34756	8.55228	6.19053	2.88286	2.02541	8.5706	12.5844	13.3368	4.89498	5.92393
EDWA@DN27410_c0_g1_i2	5.59345	1.502	0.875691	1.71522	0.0863046	0.240887	0	6.66924	0	5.76918	2.07346	10.7142	7.96021	9.21468	0	13.5335
EDWA@DN35907_c0_g2_i1	2.74865	1.95176	1.1386	1.71417	0.0864971	0.241204	0	3.79875	1.77003	0	0	7.49838	0	3.09126	1.97701	9.35107
EDWA@DN53439_c0_g1_i1	1.69773	2.14696	1.25468	1.71116	0.0870513	0.242418	2.30096	0	0	0	1.04893	3.21843	1.13697	1.02489	4.84946	3.39769
EDWA@DN24053_c0_g1_i2	0.983063	2.708	1.59705	1.69563	0.0899562	0.247814	0	0.953102	0	0	0	1.07113	0	3.07255	3.88637	0.84749	EOX92652	TCM_001568	Amino acid transporter
EDWA@DN20333_c0_g1_i2	4.4556	1.34107	0.803272	1.66951	0.0950173	0.257717	1.15999	6.58146	0	4.74664	0	10.7726	4.52549	4.10415	5.82274	6.84292
EDWA@DN11923_c1_g3_i1	4.92865	1.05682	0.63595	1.6618	0.0965527	0.260856	5.98458	0.949699	3.54038	2.87181	2.90132	6.42735	6.93499	7.21547	3.95677	8.50411	EOY02388	TCM_016881	Tetratricopeptide repeat-like superfamily protein
EDWA@DN62170_c0_g1_i1	4.96965	1.14575	0.694958	1.64866	0.0992182	0.265925	3.46075	1.89429	7.10502	1.899	1.05	3.22289	4.54118	12.2938	4.85173	9.37779	EOY07547	TCM_021955	DNA binding with one finger 2.4	putative
EDWA@DN42988_c0_g1_i1	3.96157	1.26173	0.765513	1.64822	0.0993078	0.266093	2.35489	1.89995	5.30658	0	2.01155	2.14268	8.02077	4.10645	7.84525	5.92755
EDWA@DN14328_c0_g4_i1	2.64785	1.57484	0.960552	1.63952	0.101106	0.269617	0	0	2.66595	2.87885	1.03963	3.21413	2.27398	2.04851	3.88677	8.47069	EOY16188	TCM_035033	OSBP(oxysterol binding protein)-related protein 1C isoform 1
EDWA@DN34223_c0_g1_i1	3.28071	1.57008	0.958965	1.63726	0.101575	0.270439	4.72865	0	0.884436	0.959553	1.99417	6.42677	0	8.22011	1.9653	7.62808
EDWA@DN34671_c0_g1_i2	6.55842	1.00421	0.615084	1.63263	0.102547	0.272222	3.47595	1.9048	3.54453	8.65803	4.13678	8.57395	10.2397	5.11966	16.5477	3.38309	EOY27272	TCM_029154	Uncharacterized protein
EDWA@DN60336_c0_g1_i1	2.0752	2.04342	1.25501	1.62821	0.10348	0.273971	2.30173	0	1.7778	0	0	4.29377	7.95439	1.02401	0	3.40026
EDWA@DN5530_c0_g3_i1	2.28061	1.828	1.13008	1.61758	0.105753	0.278165	1.14989	0	0	2.8715	1.04379	3.21122	5.68451	2.04891	0	6.79627
EDWA@DN48946_c0_g1_i1	6.86813	1.09321	0.686296	1.59292	0.111178	0.28787	2.30338	7.6008	1.77658	4.75948	5.24258	9.6581	21.5815	11.2654	1.941	2.55253
EDWA@DN27951_c0_g1_i2	3.25641	1.37169	0.864018	1.58757	0.112384	0.290001	4.63042	0	3.54522	0.961804	0	5.35755	6.82534	4.09561	2.91952	4.22866	EOX95628	TCM_005082	Uncharacterized protein
EDWA@DN32601_c0_g1_i1	0.945749	3.36452	2.12328	1.58459	0.113059	0.291167	0	0	0	0	0	7.51637	0	0	1.94112	0
EDWA@DN57442_c0_g1_i1	2.33778	1.85901	1.17558	1.58136	0.113796	0.292567	0	0.952012	0	0	4.12858	3.21509	6.83049	0	4.86953	3.3821
EDWA@DN22145_c0_g1_i1	2.88138	1.46931	0.931674	1.57707	0.11478	0.294289	1.15053	0.952658	5.33559	0	0	6.42328	4.54622	4.09689	2.91283	3.39583
EDWA@DN74664_c0_g1_i1	0.990431	2.72654	1.73696	1.56972	0.116481	0.297447	0	0	0	0.958638	0	0	0	5.14271	2.9545	0.848456
EDWA@DN47688_c0_g1_i1	1.14593	2.18223	1.40185	1.55667	0.119548	0.302977	1.15206	0.952979	0	0	0	3.2135	2.27346	2.04849	0.971625	0.847242
EDWA@DN31427_c0_g1_i1	3.90605	1.18834	0.763384	1.55668	0.119547	0.302977	0	2.85824	0.886847	1.92306	6.22037	7.49996	3.41152	7.16697	4.86431	4.22921	EOX92322	TCM_001282	WRKY DNA-binding protein 13
EDWA@DN23058_c0_g1_i1	4.54606	1.02696	0.661734	1.55192	0.120682	0.304988	2.2993	4.75525	1.779	1.90913	4.19006	8.56889	4.55195	8.19126	5.81563	3.40016
EDWA@DN26225_c0_g1_i1	1.12642	3.62146	2.34123	1.54682	0.121906	0.30709	0	0	0	0	0	0	0	11.2642	0	0	EOY10608	TCM_025931	Ribosomal L.8/L5e family protein isoform 5
EDWA@DN633_c0_g1_i8	17.9417	4.25847	2.77079	1.53692	0.124314	0.311447	0	0	8.8519	0	0	0	71.8043	0	75.0855	23.6749	EOY02032	TCM_011789	Ubiquiting-conjugating enzyme 2 isoform 1
EDWA@DN2724_c0_g1_i8	2.96004	1.44157	0.942818	1.529	0.126265	0.315193	0	1.9001	0.887379	0	5.24622	6.43698	1.13583	5.12097	2.91233	5.96055
EDWA@DN6955_c0_g1_i8	1.09229	3.59707	2.35407	1.52802	0.126506	0.315543	0	0	0	0	0	0	0	0	10.9229	0	EOY22844	TCM_014899	Lipid transporters isoform 3
EDWA@DN15179_c0_g1_i1	3.47859	1.22833	0.807587	1.52099	0.128262	0.318398	0	2.85775	5.33392	0.957711	1.04296	4.28186	2.27333	6.14841	6.79907	5.09088	EOX93430	TCM_002303	RNA-binding family protein isoform 3
EDWA@DN27887_c0_g1_i1	3.12219	1.54752	1.03402	1.49661	0.134496	0.329375	2.29935	0	0	5.72825	0	4.28318	2.27525	7.16848	0.969099	8.49826
EDWA@DN34354_c0_g1_i1	2.89402	1.40196	0.941049	1.48978	0.136281	0.332188	2.36019	0	1.76883	2.87996	1.00094	8.56951	0	3.08132	5.89053	3.38887
EDWA@DN70257_c0_g1_i1	2.12984	1.81329	1.21782	1.48897	0.136495	0.332501	0	0	3.55399	0.959393	0	3.2135	7.9571	3.07274	0	2.54173
EDWA@DN6335_c1_g1_i1	7.70236	1.15512	0.776551	1.4875	0.136882	0.333029	11.5017	1.90532	0	7.65913	3.12948	3.2119	7.95733	3.07277	30.0941	8.49175	EOY15106	TCM_034279	Expansin 11	ALPHA 1.14	EXPA11
EDWA@DN35146_c0_g1_i1	5.73576	1.02271	0.688306	1.48583	0.137324	0.333845	7.16277	0	7.07933	3.83074	0.973658	11.7829	8.07929	5.15025	3.95119	9.34752
EDWA@DN63789_c0_g1_i1	1.59737	2.07117	1.39429	1.48546	0.137423	0.333982	1.15039	0	0.888847	0	1.04951	3.21875	4.54593	5.12032	0	0	EOX99510	TCM_008190	26S proteasome regulatory subunit S2 1A isoform 7
EDWA@DN1515_c0_g1_i5	1.02374	3.52188	2.38268	1.47812	0.139377	0.337333	0	0	0	0	0	0	0	0	0	10.2374	EOY02664	TCM_017076	Glucose-6-phosphate dehydrogenase 6
EDWA@DN2869_c0_g1_i2	22.8664	2.96343	2.03111	1.45902	0.14456	0.346003	0	0	21.2656	0	4.63783	38.5755	1.16612	65.2241	97.7949	0	EOY31443	TCM_038379	Tesmin/TSO1-like CXC domain-containing protein	putative isoform 5
EDWA@DN34520_c0_g1_i1	1.9398	1.56728	1.075	1.45794	0.144856	0.346483	1.15477	0	0.887364	2.882	0	2.14366	1.13701	3.07196	3.88975	4.23145
EDWA@DN63036_c0_g1_i1	1.17324	2.29419	1.58843	1.44431	0.148652	0.352703	0	0	1.77476	0	0	2.14566	1.13583	0	5.82465	0.851508
EDWA@DN23477_c0_g1_i1	1.68667	2.2488	1.56499	1.43694	0.150734	0.356067	0	2.85433	0	0	0	4.28209	6.82306	0	2.90723	0
EDWA@DN25748_c0_g1_i1	0.812177	3.14825	2.19598	1.43364	0.151674	0.357511	0	0	0	0	0	6.43071	0	0	0	1.69106
EDWA@DN24655_c0_g2_i2	3.99596	1.14396	0.801468	1.42733	0.153484	0.360486	6.04517	3.79914	0	1.91137	0.942351	9.643	5.81094	4.13437	5.96748	1.70573	EOY34517	TCM_042167	Mitogen-activated protein kinase kinase kinase 13	putative
EDWA@DN35486_c0_g1_i1	4.73325	1.03	0.722406	1.4258	0.153927	0.361291	1.17417	0	3.53746	6.72609	4.04806	7.49903	2.28848	10.2599	5.87494	5.92432
EDWA@DN1510_c0_g2_i1	0.903818	2.58182	1.81175	1.42504	0.154144	0.361582	0	0	0	0	1.04752	1.07111	0	0	0.969272	5.95028	EOY15611	TCM_034615	Inositol 1	3	4-trisphosphate 5/6-kinase family protein isoform 2
EDWA@DN22875_c0_g1_i3	2.54353	1.42336	1.00847	1.41141	0.158124	0.368086	1.1496	0	2.66916	0	3.13482	4.28118	1.1371	6.14415	0.969555	5.94969
EDWA@DN34531_c0_g1_i2	1.10311	2.15782	1.53681	1.40409	0.160293	0.371788	0	0	0	1.92403	0	0	3.41779	2.04877	1.94945	1.69105
EDWA@DN10412_c2_g1_i1	0.765051	2.32422	1.65943	1.40061	0.16133	0.373386	0	0	0.889186	0	0	1.07276	0	2.04897	1.94018	1.69941
EDWA@DN36351_c0_g1_i1	0.96639	3.39508	2.42623	1.39932	0.161717	0.373944	0	0	0	0	0	9.6639	0	0	0	0
EDWA@DN7078_c0_g1_i5	5.12023	1.0692	0.768893	1.39057	0.164356	0.377742	2.41683	7.59826	1.77137	2.8673	1.88717	4.28574	11.6187	0	5.96584	12.7911	EOY01507	TCM_011378	Phosphoribulokinase / Uridine kinase family isoform 3
EDWA@DN32681_c0_g1_i1	2.67138	1.58259	1.14103	1.38698	0.165448	0.37937	0	3.79884	0	2.87145	0	0	1.15633	5.15502	6.9273	6.80484	EOY24421	TCM_016024	Glycosyl hydrolases family 32 protein
EDWA@DN16849_c0_g2_i1	3.39919	1.33386	0.962431	1.38593	0.165768	0.379884	0	0	2.65413	0	6.88151	4.28434	9.21447	2.05803	2.95735	5.94208
EDWA@DN39475_c0_g1_i1	1.63135	2.13302	1.54914	1.37691	0.168541	0.384212	1.1518	0	0.888685	0.959289	0	5.35564	7.9581	0	0	0
EDWA@DN57376_c0_g1_i1	2.87042	1.44373	1.05861	1.36381	0.172629	0.389894	0	5.70612	0	1.90898	0	3.21402	1.13763	9.21843	5.81909	1.69989
EDWA@DN25327_c1_g1_i1	2.73553	1.24627	0.91561	1.36113	0.173472	0.39114	3.45918	1.89765	0	2.85197	0	2.14753	5.67698	5.12148	1.94112	4.25936
EDWA@DN29096_c1_g1_i1	1.42948	1.9973	1.47307	1.35588	0.175137	0.393796	0	0	1.77837	0	1.04885	3.21829	0	0	4.85045	3.39882
EDWA@DN43816_c0_g1_i1	3.31735	1.074	0.792839	1.35462	0.175538	0.394428	2.30207	2.85912	4.44485	0	1.04142	3.21225	4.54751	4.09738	3.88624	6.7827
EDWA@DN9789_c0_g1_i1	0.918759	3.31921	2.45747	1.35066	0.176804	0.396195	0	0	0	0	0	0	9.18759	0	0	0	EOY11762	TCM_026838	MuDR family transposase isoform 2
EDWA@DN33379_c3_g1_i1	2.42536	1.55503	1.15174	1.35016	0.176965	0.396417	2.33672	0	0.88467	0	3.0636	0	1.14154	10.2513	4.88441	1.69135
EDWA@DN72417_c0_g1_i1	1.47122	1.97199	1.48283	1.32988	0.183556	0.405612	0	0	0.885423	0	2.05847	4.2871	4.55705	0	2.92418	0
EDWA@DN74774_c0_g1_i1	1.65909	1.62211	1.22405	1.3252	0.185104	0.408206	1.16926	1.90154	0	0	1.01971	4.2863	4.56799	0	1.95451	1.69161
EDWA@DN73821_c0_g1_i1	1.01939	1.99308	1.5085	1.32123	0.186424	0.410114	1.1496	0	0.889719	0	0	3.21089	2.27419	0	0.969555	1.69991	EOX93459	TCM_002329	Uncharacterized protein
EDWA@DN36911_c0_g1_i1	0.740676	3.00948	2.28635	1.31628	0.18808	0.412556	0	0	0	0	0	6.43686	0	0	0.969892	0
EDWA@DN41280_c0_g1_i1	2.4642	1.48122	1.1305	1.31023	0.190118	0.415375	4.59857	0	0	0	2.09385	2.14268	10.2387	2.04854	0.969848	2.54984
EDWA@DN24771_c0_g1_i1	3.32376	1.20049	0.921184	1.3032	0.192505	0.418934	4.61295	0	3.55008	0.950037	1.04982	3.22338	7.95001	0	6.79006	5.11124
EDWA@DN17928_c0_g2_i1	2.85334	1.20047	0.924521	1.29847	0.194124	0.421071	0	1.90532	2.66774	0.957391	3.12948	3.2119	0	3.07277	6.79545	6.7934
EDWA@DN24368_c0_g1_i1	2.60568	1.39595	1.07847	1.29438	0.195534	0.422935	4.60575	0.953138	0.888732	0.959313	0	0	3.40993	4.09693	0.971582	10.1715	EOY29416	TCM_036959	Octicosapeptide/Phox/Bem1p (PB1) domain-containing protein / tetratricopeptide repeat (TPR)-containing protein
EDWA@DN41619_c0_g1_i1	1.08433	2.07183	1.60963	1.28715	0.198043	0.426695	1.14947	0	0	0.955971	0	2.14098	4.54828	2.04856	0	0
EDWA@DN37992_c0_g1_i1	0.806429	2.38815	1.85731	1.28581	0.19851	0.42752	0	0	0.888651	0	0	5.35688	0	0	0.971693	0.847069
EDWA@DN31997_c0_g2_i1	1.58389	1.54901	1.21347	1.27651	0.201774	0.431853	2.30078	0	0.888847	0.952332	0	3.21875	0	2.04813	3.88065	2.54939
EDWA@DN44738_c0_g1_i1	3.07644	1.14743	0.906152	1.26627	0.205418	0.436586	7.04031	0	0.884382	0	2.02665	4.2854	3.43155	4.10342	3.91536	5.07736
EDWA@DN8831_c0_g2_i3	1.28585	3.83116	3.05352	1.25467	0.209598	0.441429	0	0	0	0	0	12.8585	0	0	0	0	EOY04898	TCM_020051	ARM repeat superfamily protein isoform 1
EDWA@DN3061_c0_g1_i11	5.49667	3.10439	2.5514	1.21674	0.223704	0.460169	0	5.69899	0	0	0	6.42696	6.88554	35.9552	0	0	EOY34090	TCM_041873	Ubiquitin carrier protein 7 isoform 2
EDWA@DN50460_c0_g1_i1	0.560747	2.63209	2.16495	1.21578	0.224069	0.460698	0	0	0	0	0	1.07281	1.13697	0	0	3.39769
EDWA@DN44450_c0_g1_i1	2.33185	1.32634	1.09425	1.2121	0.225474	0.46238	0	2.85799	1.77833	0.957389	1.04364	1.07032	0	6.14602	0.970532	8.49434
EDWA@DN74039_c0_g1_i1	1.31817	1.81174	1.50779	1.20158	0.229524	0.467997	0	2.85771	0	0	0	4.2863	2.27407	0	2.9171	0.846505
EDWA@DN31057_c0_g1_i1	0.968794	1.93315	1.61685	1.19563	0.231842	0.470962	0	0.952478	0	0	1.03729	3.21482	0	0	1.94559	2.53775
EDWA@DN35763_c0_g1_i1	2.69322	1.42483	1.197	1.19033	0.233916	0.4738	4.73087	0	0.884439	0.95944	0.996064	0	1.14845	7.19334	0	11.0196	EOY06844	TCM_021446	Calcium-dependent lipid-binding family protein isoform 1
EDWA@DN30952_c0_g1_i1	1.68167	1.55753	1.31795	1.18178	0.237292	0.478222	3.44881	0.952135	0	0	0	3.21089	5.68548	0	0.969555	2.54987
EDWA@DN12984_c0_g1_i3	3.00743	1.00212	0.849098	1.18022	0.237913	0.479146	2.31521	0.95267	0.886305	3.84722	2.07113	1.07151	3.41267	9.21513	2.91952	3.38293	EOX99944	TCM_009019	Phosphatidyl serine synthase family protein isoform 3
EDWA@DN4914_c0_g1_i7	0.750007	3.04633	2.58243	1.17964	0.238144	0.479529	0	0	0	0	0	7.50007	0	0	0	0	EOY16510	TCM_035312	ACT domain repeat 3 isoform 2
EDWA@DN16731_c0_g1_i7	0.638008	2.79185	2.37285	1.17658	0.239362	0.480908	0	0	0	0	0	5.35583	0	1.02425	0	0
EDWA@DN49484_c0_g1_i1	1.46084	1.47586	1.25755	1.1736	0.240557	0.482255	0	0	0.88467	1.92353	1.0212	4.28618	0	1.02513	2.93064	2.53702
EDWA@DN46632_c0_g1_i1	0.75141	3.03062	2.58346	1.17309	0.240762	0.482479	0	0	0	0	0	7.5141	0	0	0	0
EDWA@DN293_c0_g1_i1	10.2368	2.51824	2.1474	1.17269	0.24092	0.482734	0	0	0	8.60007	6.58379	26.7864	0	18.6084	41.7893	0	EOX96947	TCM_006074	Translation initiation factor 3B1 isoform 2
EDWA@DN47472_c0_g1_i1	1.43978	1.42783	1.22178	1.16866	0.242542	0.484909	1.15048	0.950449	0.889128	0.952108	0	0	2.27394	1.02489	2.90968	4.24711
EDWA@DN26018_c0_g1_i1	1.82109	1.66014	1.42164	1.16776	0.242902	0.485318	4.60865	0	0	0	0	2.14566	1.13583	0	7.76621	2.55452	EOX90851	TCM_000206	Calcium dependent protein kinase 16
EDWA@DN63520_c0_g1_i1	1.09057	2.05918	1.78122	1.15605	0.247661	0.490722	2.31521	0	0	0	0	6.42907	1.13756	1.0239	0	0	EOY22276	TCM_014496	Cytochrome P450 71A1
EDWA@DN69858_c0_g1_i1	0.72344	2.19012	1.89578	1.15526	0.247984	0.491002	0	0.952947	0	0	0	4.2855	0	1.02425	0.971693	0
EDWA@DN31359_c0_g1_i1	0.910936	1.77061	1.55841	1.13617	0.255886	0.499642	1.15029	0	0	0	1.04787	3.2175	0	1.02456	0.9701	1.69904
EDWA@DN35188_c0_g1_i1	2.44933	1.28862	1.13927	1.13109	0.258016	0.502379	2.39829	1.89944	0.885216	0	1.92486	6.42764	9.25607	0	0	1.70174
EDWA@DN14986_c0_g1_i3	1.39108	1.91083	1.70292	1.12209	0.261826	0.50725	0	0	0	1.91722	0.986947	2.14218	0	0	8.86443	0
EDWA@DN19281_c0_g2_i1	1.45054	1.47122	1.31541	1.11845	0.263376	0.509062	1.14994	0	2.66808	0	0	0	2.27578	3.0741	1.94008	3.3974	EOY24044	TCM_015749	NAC domain protein	IPR003441
EDWA@DN52659_c0_g1_i1	1.69863	1.21953	1.09537	1.11336	0.265555	0.511495	2.30058	0.950314	0	0.952741	1.04787	3.2175	2.27506	1.02456	0.9701	4.2476
EDWA@DN26011_c0_g1_i2	1.31885	1.68033	1.51492	1.10918	0.267351	0.513587	1.14988	0	0	0	2.08866	5.35218	0	2.04812	0	2.54967	EOY24488	TCM_016082	Sec1/munc18-like (SM) proteins superfamily isoform 2
EDWA@DN6510_c0_g1_i10	0.555491	2.63726	2.41656	1.09133	0.275128	0.52163	0	0	0	0	0	2.14291	0	0	0	3.412	EOY04882	TCM_020043	Uncharacterized protein isoform 5
EDWA@DN33990_c0_g1_i1	2.39788	1.36273	1.24974	1.09041	0.275532	0.521844	1.14989	0.952128	4.44808	0	0	3.21122	9.09521	5.12227	0	0	EOY04029	TCM_019285	Xanthine/uracil permease family protein
EDWA@DN71635_c0_g1_i1	2.26098	1.12777	1.04308	1.08119	0.279614	0.526493	1.16376	1.90274	0	0.962189	3.08393	3.21495	3.41883	7.17231	0	1.69112
EDWA@DN17138_c3_g1_i1	1.30084	1.85263	1.72055	1.07676	0.281586	0.528445	0	0.950314	1.77905	0	0	8.58001	0	0	0	1.69904
EDWA@DN48392_c0_g1_i1	0.744731	2.23202	2.08822	1.06886	0.285133	0.53244	0	0	0	0.957391	0	5.35316	1.13676	0	0	0
EDWA@DN42331_c0_g1_i1	0.548561	2.56632	2.44075	1.05145	0.293054	0.541413	0	0	0	0	0	3.21147	2.27414	0	0	0
EDWA@DN67679_c0_g1_i1	1.23905	1.68354	1.60642	1.048	0.294637	0.543236	0	0	0.888434	0.959683	1.03964	6.43008	0	3.07262	0	0
EDWA@DN20196_c0_g1_i1	2.76679	1.22506	1.17025	1.04683	0.295176	0.543834	0	0.952128	7.11692	0	0	7.49284	3.4107	6.14672	0	2.5486
EDWA@DN40198_c0_g1_i1	1.74346	1.31463	1.25759	1.04536	0.295857	0.544504	1.15169	0	0.888292	0.951895	2.09703	5.36561	0	1.02412	0	5.95591
EDWA@DN2455_c0_g1_i2	0.721003	2.18833	2.10071	1.04171	0.297547	0.54625	0	0.951755	0	0	0	0	1.13724	5.12103	0	0
EDWA@DN42971_c0_g1_i1	0.643177	2.80582	2.6946	1.04127	0.297749	0.54641	0	0	0	0	0	6.43177	0	0	0	0
EDWA@DN24447_c0_g1_i1	2.32071	1.21479	1.18386	1.02613	0.30483	0.55478	3.45649	0	3.54952	0	0	0	5.67914	6.14517	0.970776	3.40603
EDWA@DN57107_c0_g1_i1	1.35411	1.71338	1.67991	1.01993	0.307763	0.558287	1.14989	0	0	0	2.08757	6.42243	0	0	3.88116	0	EOY15350	TCM_034442	2-oxoglutarate and Fe(II)-dependent oxygenase superfamily protein	putative
EDWA@DN1674_c1_g1_i4	0.967933	1.98834	1.95438	1.01738	0.308974	0.559452	0	0	1.7751	0	0	0	0	0	1.94112	5.96311
EDWA@DN72720_c0_g1_i1	0.930394	1.84295	1.81373	1.01611	0.309577	0.560102	0	0	0.888899	0	1.04923	4.29377	0	3.07204	0	0
EDWA@DN4916_c0_g1_i1	1.65054	1.17585	1.15838	1.01508	0.310067	0.560657	1.14961	1.90289	0	0.95513	1.04725	4.28209	3.41153	0	2.90723	0.849688
EDWA@DN2226_c0_g1_i4	8.87406	1.16242	1.14774	1.01278	0.311164	0.561735	0	0	10.6167	1.91651	14.7335	34.2755	9.21614	8.23284	2.95788	6.79159	EOY32528	TCM_040506	Cell differentiation	Rcd1-like protein isoform 3
EDWA@DN28667_c0_g1_i1	0.615127	2.75003	2.72679	1.00852	0.313205	0.563668	0	0	0	0	0	0	0	6.15127	0	0	EOY09832	TCM_025208	Tetratricopeptide repeat-like superfamily protein	putative
EDWA@DN39408_c0_g1_i1	1.50183	1.32297	1.32875	0.995653	0.319419	0.570204	3.45117	0.950474	0	0	0	3.21875	3.40944	2.04813	1.94033	0
EDWA@DN40880_c0_g2_i1	2.2481	1.16135	1.17135	0.991462	0.32146	0.57228	3.44981	0	3.55744	0	0	3.21588	3.41367	2.0494	0	6.7948
EDWA@DN18752_c0_g2_i9	0.595359	2.72176	2.74967	0.989851	0.322247	0.572768	0	0	0	0	0	0	0	0	5.95359	0	EOY04518	TCM_019763	D-mannose binding lectin protein with Apple-like carbohydrate-binding domain isoform 1
EDWA@DN72709_c0_g1_i1	0.592554	2.71846	2.74913	0.988843	0.32274	0.573188	0	0	0	0	0	0	0	0	0	5.92554
EDWA@DN7420_c0_g2_i7	5.23365	2.53126	2.58634	0.978705	0.327726	0.578669	0	0	0	7.69763	0	27.8578	0	4.09866	12.6825	0	EOY30764	TCM_037862	Uncharacterized protein isoform 2
EDWA@DN23082_c0_g1_i1	1.56391	1.22507	1.26164	0.971016	0.33154	0.582576	0	0.949676	2.65459	0	0.975922	0	1.15361	4.1192	4.93655	0.849555
EDWA@DN44254_c0_g1_i1	0.619271	1.88177	1.95288	0.96359	0.335251	0.586799	1.15811	0	0	0	0	3.21551	0	0	0.973298	0.845798
EDWA@DN13066_c0_g1_i1	0.49415	2.43692	2.53905	0.959775	0.337169	0.588718	0	0	0	0	0	0	0	4.09573	0	0.845772	EOY26735	TCM_028691	Heat shock protein 91 isoform 2
EDWA@DN67639_c0_g1_i1	1.37542	1.27529	1.33113	0.958048	0.338038	0.5896	0	0.9501	0	0	3.14555	2.14625	0	2.04825	2.91149	2.55253
EDWA@DN26887_c0_g1_i2	0.943967	1.87212	1.96049	0.954926	0.339615	0.591171	0	0	0	0	2.08099	0	2.27374	0	0	5.08494
EDWA@DN37310_c0_g1_i1	0.589344	1.86026	1.95262	0.9527	0.340742	0.592159	0	0.950375	0	0	0	0	2.27268	0	0.970248	1.70013
EDWA@DN56414_c0_g1_i1	0.586852	1.83498	1.95159	0.940248	0.34709	0.598315	0	0	0	0	1.04787	1.0725	0	2.04911	0	1.69904
EDWA@DN38001_c0_g1_i1	0.469011	2.37055	2.54379	0.931897	0.35139	0.602358	0	0	0	0	0	2.14105	0	0	0	2.54906
EDWA@DN51567_c0_g1_i1	0.645943	1.99109	2.13919	0.930768	0.351973	0.602988	1.15206	0	0	0	0	1.07117	0	0	0	4.23621
EDWA@DN59148_c0_g1_i1	0.640961	1.97767	2.12639	0.930061	0.35234	0.603197	0	0.950501	0	0	0	0	3.41014	2.04897	0	0	EOY22258	TCM_014480	ATP binding microtubule motor family protein
EDWA@DN29238_c0_g1_i1	1.35858	1.28133	1.37897	0.929197	0.352787	0.603686	1.15029	0	1.77905	0.952741	0	3.2175	3.41259	3.07367	0	0
EDWA@DN5231_c0_g1_i3	9.30148	2.70542	2.91856	0.926971	0.353941	0.60466	0	12.3473	0	0	0	56.7873	0	0	23.8802	0	EOY03874	TCM_019085	6-phosphogluconate dehydrogenase family protein isoform 2
EDWA@DN28319_c0_g1_i1	1.68875	1.31043	1.41845	0.923847	0.355566	0.606238	0	0	0	4.80913	0	4.28593	0	5.12478	0.976495	1.69118
EDWA@DN47295_c0_g1_i1	1.29163	1.22332	1.32502	0.923245	0.35588	0.606538	1.14965	0	2.6685	0	0	1.07111	2.27598	1.02391	3.87709	0.850039
EDWA@DN41358_c0_g2_i1	1.27509	1.14207	1.25499	0.910029	0.362807	0.612943	1.15206	0.952979	0.888498	0	1.0408	2.14233	1.13673	2.04849	0	3.38897
EDWA@DN55401_c0_g1_i1	0.789976	1.5452	1.69814	0.909937	0.362856	0.612944	0	0.947147	0	0	1.05	2.14859	0	2.04897	0	1.70505	EOY15193	TCM_034342	Transmembrane amino acid transporter family protein
EDWA@DN36378_c0_g1_i1	1.80558	1.03997	1.14523	0.908086	0.363833	0.614017	1.15947	0.952296	1.77219	0.961974	1.03305	4.28708	0	2.04834	5.84144	0	EOX98189	TCM_007003	Peptidyl-prolyl cis-trans isomerase / cyclophilin-40 (CYP40) / rotamase isoform 1
EDWA@DN75965_c0_g1_i1	1.78044	1.14549	1.26365	0.906498	0.364672	0.61482	0	0.950474	3.55539	0.952332	0	0	0	4.09626	4.85081	3.39918
EDWA@DN56272_c0_g1_i1	0.628184	1.96372	2.16732	0.906062	0.364903	0.615032	0	0	0.888127	0	0	0	4.54118	0	0	0.852526
EDWA@DN17717_c0_g1_i3	0.535745	2.54475	2.83985	0.896084	0.370208	0.620452	0	0	0	0	0	5.35745	0	0	0	0	EOY14526	TCM_033881	Mov34/MPN/PAD-1 family protein
EDWA@DN600_c0_g1_i4	0.535714	2.54298	2.84006	0.895396	0.370576	0.620913	0	0	0	0	0	5.35714	0	0	0	0	EOX93733	TCM_002657	2Fe-2S ferredoxin-like superfamily protein
EDWA@DN63917_c0_g1_i1	0.535376	2.53995	2.84077	0.894107	0.371265	0.621673	0	0	0	0	0	5.35376	0	0	0	0
EDWA@DN50713_c0_g1_i1	1.06074	1.42352	1.59948	0.88999	0.373471	0.623604	0	2.85552	0	0	0	0	1.13887	1.02432	3.89782	1.69092	EOY11587	TCM_026726	Kinesin heavy chain	putative
EDWA@DN58207_c0_g1_i1	1.51659	1.03443	1.18008	0.876572	0.380719	0.63128	0	0.950051	0	1.90217	2.09849	4.29132	1.13583	1.02419	2.91233	0.851508	EOY23736	TCM_015537	Calcium-binding endonuclease/exonuclease/phosphatase family
EDWA@DN14333_c0_g1_i11	1.84593	1.01884	1.16889	0.871626	0.383412	0.633867	2.29979	0.952128	0	2.8715	0	6.42243	2.2738	0	1.94058	1.69907
EDWA@DN25370_c0_g3_i3	1.08907	1.46087	1.68176	0.868659	0.385034	0.635308	0	0	0.884933	0.96223	1.02447	0	0	7.17353	0	0.845552
EDWA@DN3547_c0_g1_i6	26.9899	1.09498	1.26441	0.866002	0.386489	0.636707	35.265	0	14.1767	18.1402	18.5735	20.3592	13.9898	75.5677	73.8264	0	EOX93260	TCM_002115	Uncharacterized protein isoform 2
EDWA@DN21851_c0_g1_i1	2.01686	1.0288	1.19258	0.862672	0.388318	0.638415	0	1.90066	2.65316	0	2.02961	0	0	6.15423	4.89258	2.53832	EOY22264	TCM_014484	No lysine kinase 3 isoform 2
EDWA@DN21405_c0_g2_i1	0.685793	2.03571	2.37968	0.855458	0.392298	0.641931	1.16235	0	0	0	0	0	5.69558	0	0	0	EOX99966	TCM_009091	MATE efflux family protein isoform 1
EDWA@DN23102_c1_g2_i1	1.24685	1.14702	1.34978	0.849784	0.395445	0.644987	0	1.89936	0.884771	0.95812	0	1.07114	4.61008	2.05865	0.986387	0
EDWA@DN13416_c2_g1_i1	1.51394	1.04506	1.24608	0.838677	0.40165	0.650716	1.14988	0	0.889763	2.87061	0	2.14087	1.13709	3.07218	3.87899	0
EDWA@DN7064_c0_g1_i4	5.20537	2.15437	2.58286	0.834101	0.404224	0.653171	0	0	0	0	9.52605	8.57087	22.031	0	0	11.9258	EOX95515	TCM_004994	Nulp1-type	putative
EDWA@DN26243_c0_g1_i1	1.44364	1.0388	1.26063	0.824035	0.40992	0.658271	0	0	1.77797	2.87313	0	1.07047	1.13667	1.02473	4.85648	1.69696
EDWA@DN20701_c0_g1_i1	1.53506	1.11004	1.35915	0.816717	0.41409	0.661747	0	1.90063	0	2.85822	0	6.43501	1.13753	2.04911	0.9701	0
EDWA@DN27075_c0_g1_i3	0.631937	1.96011	2.42934	0.806851	0.419753	0.666525	0	0	0	0.96133	0	5.35804	0	0	0	0
EDWA@DN5627_c0_g1_i3	14.0043	1.87484	2.32441	0.806588	0.419904	0.666682	7.22849	22.7943	0	0	0	39.6408	0	0	39.7073	30.6721	EOY16317	TCM_035138	Golgi nucleotide sugar transporter 3 isoform 1
EDWA@DN14098_c0_g1_i3	3.59547	2.00893	2.49721	0.804468	0.421127	0.667938	7.28517	0	0	0	0	0	3.4946	7.24334	0	17.9316	EOY30687	TCM_037809	Tetratricopeptide repeat-like superfamily protein
EDWA@DN70752_c0_g1_i1	1.85127	1.14683	1.44764	0.792209	0.428239	0.674144	1.15048	0.950501	3.55674	0	0	0	5.68357	7.17138	0	0
EDWA@DN1712_c0_g1_i5	0.464479	2.33933	2.9674	0.788342	0.430497	0.676087	0	0	0	0	0	0	4.64479	0	0	0
EDWA@DN395_c1_g1_i6	0.871007	1.78088	2.26329	0.786852	0.431368	0.676799	0	0	0	1.91611	0	0	0	0	0	6.79396	EOY30307	TCM_037565	Ribosomal protein S3 family protein
EDWA@DN2512_c0_g1_i4	21.59	1.92897	2.45834	0.784665	0.43265	0.677654	0	0	0	44.885	0	28.9309	33.7808	17.5909	90.7122	0	EOY15648	TCM_034646	Cellulose-synthase-like C12
EDWA@DN27719_c2_g1_i1	1.05666	1.31945	1.68893	0.781238	0.434663	0.679423	1.15947	0.952296	0.886094	0	0	6.43062	1.13815	0	0	0
EDWA@DN4245_c1_g1_i1	1.00504	1.28045	1.6539	0.774199	0.438813	0.68268	1.17181	0	0.884486	0.961303	0	0	0	0	1.95649	5.07633
EDWA@DN26615_c0_g1_i2	0.456089	2.2992	2.98516	0.770209	0.441176	0.684767	0	0	0	0	0	0	4.56089	0	0	0
EDWA@DN33017_c0_g1_i1	0.454666	2.29362	2.98809	0.767587	0.442732	0.685804	0	0	0	0	0	0	4.54666	0	0	0
EDWA@DN43008_c0_g1_i1	0.384542	2.08037	2.71351	0.766673	0.443276	0.68621	0	0	0	0	0	2.14583	0	0	0	1.69959	EOY12623	TCM_031123	Formin-like protein 5 isoform 1
EDWA@DN5463_c0_g1_i2	20.9076	1.34669	1.76321	0.763768	0.445005	0.687485	2.41995	13.2971	0	0	43.2622	8.57167	0	51.6904	85.5696	4.26525	EOX94074	TCM_003165	Peptidase family C54 protein isoform 1
EDWA@DN27661_c0_g1_i2	1.21043	1.12865	1.4866	0.759218	0.447722	0.689884	0	0.950474	1.77769	0.952332	0	6.4375	1.13648	0	0	0.849795
EDWA@DN27661_c0_g1_i4	1.21043	1.12865	1.4866	0.759218	0.447722	0.689884	0	0.950474	1.77769	0.952332	0	6.4375	1.13648	0	0	0.849795
EDWA@DN15970_c0_g1_i2	12.7158	2.13223	2.90406	0.734223	0.462813	0.702125	0	0	0	0	23.6291	0	60.4068	0	0	43.1222
EDWA@DN4904_c0_g1_i12	2.98963	1.79362	2.4483	0.7326	0.463803	0.702638	0	0	0	6.69602	0	0	0	2.06405	4.95784	16.1784	EOY09603	TCM_025021	Jojoba acyl CoA reductase-related male sterility protein
EDWA@DN5153_c0_g1_i6	0.428612	2.22171	3.04166	0.730427	0.465129	0.703847	0	0	0	0	0	4.28612	0	0	0	0	AT3G66654.4	AT3G66654	Peptidyl-prolyl cis-trans isomerase CYP21-4 [Source:UniProtKB/Swiss-Prot;Acc:Q9C835]
EDWA@DN33723_c0_g1_i1	1.54711	1.11568	1.53448	0.727074	0.46718	0.705372	1.15567	3.81043	0	0	0	1.07163	0	0	0.972638	8.46072
EDWA@DN167_c0_g1_i13	19.0182	1.80733	2.50314	0.722027	0.470278	0.707582	28.4165	0	0	0	13.9124	6.4262	76.9891	0	0	64.4381	EOY05761	TCM_020680	Ribosomal protein S3Ae isoform 2
EDWA@DN2722_c0_g1_i5	29.1864	1.89927	2.65651	0.71495	0.47464	0.711293	58.9461	2.84924	0	0	0	59.9951	0	37.1591	132.914	0	EOY30936	TCM_037977	Golgi nucleotide sugar transporter 4 isoform 1
EDWA@DN29980_c0_g1_i2	1.27618	1.14098	1.64536	0.693451	0.488027	0.721445	0	0	0	1.90548	2.09573	5.36251	0	0	0	3.39808	EOY15648	TCM_034646	Cellulose-synthase-like C12
EDWA@DN332_c1_g1_i4	0.396165	2.13306	3.11312	0.685183	0.493228	0.72532	0	0	0	0	0	0	0	0	3.96165	0	EOY11109	TCM_026383	Duplicated homeodomain-like superfamily protein	putative
EDWA@DN16574_c0_g1_i2	1.93332	2.02143	3.00047	0.673704	0.5005	0.73097	0	3.80851	0	0	0	0	0	0	15.5246	0	EOY16643	TCM_035464	Uncharacterized protein isoform 2
EDWA@DN21520_c0_g1_i2	4.21462	1.7249	2.63633	0.654283	0.512929	0.74041	6.01196	0	0	3.82622	0	8.57064	0	23.7374	0	0	EOY14732	TCM_034020	PERQ amino acid-rich with GYF domain-containing protein 2	putative isoform 1
EDWA@DN6610_c0_g1_i6	4.0241	1.92148	2.9389	0.653811	0.513234	0.740692	8.49757	0	0	0	0	0	0	15.5206	0	16.2228	EOY12623	TCM_031123	Formin-like protein 5 isoform 1
EDWA@DN18622_c0_g1_i1	0.867275	1.06756	1.6712	0.638801	0.522953	0.74834	0	0	1.77837	0.952187	0	3.21829	0	1.02448	0	1.69941
EDWA@DN57014_c0_g1_i1	0.327775	1.82215	2.88823	0.630888	0.528114	0.752489	0	0	0	0	0	2.14105	1.13671	0	0	0	EOY32872	TCM_040893	Calcium-dependent protein kinase 17
EDWA@DN8448_c0_g1_i7	2.09495	1.87799	2.98571	0.628991	0.529355	0.753539	0	0	4.44623	0	0	0	0	0	16.5032	0	EOY30377	TCM_037604	Lactoylglutathione lyase / glyoxalase I family protein
EDWA@DN40079_c0_g1_i1	0.452704	1.44782	2.32015	0.624022	0.532613	0.755744	0	0	0.885175	0	0	0	0	0	1.95078	1.69108
EDWA@DN888_c0_g1_i2	28.931	1.03959	1.66938	0.622743	0.533454	0.756308	54.1624	7.59802	17.7089	15.3023	0	0	77.6766	0	73.4211	43.4404	EOY29209	TCM_036813	COP9-signalosome 5B
EDWA@DN8408_c0_g1_i4	0.878322	1.12476	1.81395	0.62006	0.535218	0.757602	0	0	2.66654	0	0	3.21875	0	2.04813	0	0.849795
EDWA@DN3086_c0_g1_i5	0.34745	1.91454	3.12718	0.612226	0.540388	0.761501	0	0	0	0	0	0	3.4745	0	0	0	EOY19475	TCM_044596	BZIP domain class transcription factor isoform 1
EDWA@DN41578_c0_g1_i1	0.72694	1.38519	2.36387	0.585985	0.557885	0.773675	0	0	0	1.90379	0	5.36561	0	0	0	0
EDWA@DN74334_c0_g1_i1	0.923614	1.15046	2.03487	0.565374	0.57182	0.783042	0	0	0.888651	1.91923	0	6.42825	0	0	0	0
EDWA@DN17671_c0_g2_i3	0.307886	1.75285	3.13744	0.558688	0.576375	0.786042	0	0	0	0	0	0	0	3.07886	0	0
EDWA@DN146_c0_g1_i4	2.33105	1.30569	2.34971	0.555681	0.578429	0.787424	0	3.79873	0	2.87429	0	8.56913	8.06834	0	0	0	EOY15034	TCM_034231	Tubulin beta-1 chain
EDWA@DN43347_c0_g1_i1	1.37539	0.722198	1.3669	0.528347	0.597258	0.798938	3.45507	0	0	1.90379	0	2.14625	0	1.02412	0.970498	4.25422	EOY21255	TCM_012687	PEBP family protein isoform 1
EDWA@DN22051_c0_g1_i3	4.52431	1.54116	2.92703	0.526527	0.598522	0.799877	11.6376	0	0	0	0	15.0031	0	0	0	18.6024
EDWA@DN268_c0_g1_i12	2353.73	0.0358604	0.0688875	0.520564	0.60267	0.802768	2420.48	2399.13	2275.98	2408.17	2117.89	2561.73	2434.47	2183.85	2608.97	2126.69	EOY07720	TCM_022076	Ribosomal protein L4/L1 family isoform 2
EDWA@DN3068_c0_g1_i4	2.46095	1.15734	2.33504	0.495642	0.620147	0.813524	0	0	0	0	7.61563	5.35682	0	0	3.96986	7.66714
EDWA@DN26242_c1_g1_i4	0.409921	1.22234	2.73293	0.447262	0.654686	0.83518	0	0	0.884765	0	0	3.21445	0	0	0	0
EDWA@DN13413_c0_g1_i11	1.99191	1.31036	2.97251	0.440826	0.659339	0.837926	0	5.69838	0	0	0	0	8.05086	6.16982	0	0	EOY18034	TCM_042701	XH/XS domain-containing protein	putative
EDWA@DN61631_c0_g1_i1	0.658132	1.05655	2.41229	0.437987	0.661396	0.839177	2.29923	0	0	0	0	4.28209	0	0	0	0
EDWA@DN40132_c0_g1_i1	0.406005	1.10411	2.73182	0.404164	0.686092	0.852366	1.14994	0	0	0	0	0	0	0	2.91012	0
EDWA@DN5870_c0_g1_i9	0.232074	1.20203	3.16075	0.380298	0.703724	0.862084	0	0	0	0	0	0	2.32074	0	0	0	EOY02532	TCM_016985	RNA-binding CRS1 / YhbY domain protein
EDWA@DN9661_c0_g2_i7	0.196689	1.18493	3.16075	0.374889	0.707743	0.864906	0	0	0	0	0	0	0	0	1.96689	0	EOY30367	TCM_037600	Serine/arginine repetitive matrix protein 2 isoform 4
EDWA@DN22768_c0_g1_i2	0.199324	1.18102	3.16075	0.373651	0.708664	0.865356	0	0	0	0	0	0	1.1463	0	0	0.846939	EOY00543	TCM_010432	Plant protein of unknown function (DUF828) [Source:Projected from Arabidopsis thaliana (AT1G60790) TAIR;Acc:AT1G60790]
EDWA@DN19669_c0_g1_i4	0.205304	1.1801	3.16075	0.37336	0.708881	0.865373	0	0	0	0	0	0	0	2.05304	0	0
EDWA@DN20178_c0_g1_i1	0.214566	1.17212	3.16075	0.370835	0.71076	0.866103	0	0	0	0	0	2.14566	0	0	0	0
EDWA@DN20178_c0_g1_i2	0.214566	1.17212	3.16075	0.370835	0.71076	0.866103	0	0	0	0	0	2.14566	0	0	0	0
EDWA@DN4791_c0_g1_i5	0.194156	1.16986	3.16075	0.370121	0.711292	0.866103	0	0	0	0	0	0	0	0	1.94156	0
EDWA@DN7969_c0_g1_i5	3.19386	1.02429	2.936	0.348874	0.727184	0.874084	0	0	0	10.509	0	21.4296	0	0	0	0	EOX95234	TCM_004784	Heat shock protein DnaJ with tetratricopeptide repeat isoform 1
EDWA@DN2315_c0_g1_i7	7.52311	20.4593	3.03087	6.7503	NA	NA	0	0	0	0	0	0	0	0	0	75.2311	EOX94983	TCM_004564	CW-type Zinc Finger	putative isoform 1
EDWA@DN2187_c0_g1_i18	5.14328	5.83209	3.03303	1.92286	NA	NA	0	0	0	0	0	51.4328	0	0	0	0	EOX91227	TCM_000479	BEL1-like homeodomain protein 2 isoform 1
EDWA@DN10114_c0_g1_i5	3.02333	5.06129	3.03783	1.66609	NA	NA	0	0	0	0	0	0	30.2333	0	0	0	EOY32661	TCM_040691	Transferases	tRNA-methyltransferases
EDWA@DN2638_c0_g1_i5	2.67882	4.89084	3.03932	1.60919	NA	NA	0	0	0	0	0	26.7882	0	0	0	0	EOX96540	TCM_005775	RNA-binding family protein isoform 2
EDWA@DN15182_c0_g1_i6	5.63227	3.77298	2.98353	1.26461	NA	NA	0	0	0	3.82438	0	52.4983	0	0	0	0	EOY13840	TCM_032498	LRR receptor-like serine/threonine-protein kinase
EDWA@DN4662_c0_g1_i8	13.9823	3.03499	2.91161	1.04238	NA	NA	0	15.1968	0	0	0	0	0	0	0	124.626	EOY16695	TCM_035540	Ubiquitin interaction motif-containing protein
EDWA@DN11148_c0_g1_i3	5.11781	1.94696	2.92798	0.664952	NA	NA	0	0	0	10.5135	0	0	40.6646	0	0	0	EOY26853	TCM_028833	Uncharacterized protein
EDWA@DN954_c0_g2_i3	9.04979	1.85024	2.90857	0.636135	NA	NA	0	0	16.8329	0	2.79885	0	0	0	0	70.8662	EOY17547	TCM_046942	DYNAMIN-like 1E
EDWA@DN1230_c0_g1_i7	11.3238	1.63874	2.90257	0.564584	NA	NA	0	0	0	0	27.5091	0	0	85.7289	0	0	EOX92966	TCM_001824	Phosphatase 5.2 isoform 6
EDWA@DN10423_c0_g1_i6	6.40217	1.56599	2.9149	0.537238	NA	NA	0	0	0	14.3191	1.85324	0	0	0	0	47.8493	EOX95178	TCM_004734	P-loop nucleoside triphosphate hydrolases superfamily protein with CH (Calponin ) domain isoform 2
